# Supplementary material for: Inter- and intra-specific variation in drought sensitivity in Abies spec. and its relation to wood density and growth traits
Source: Agric For Meteorol. Author manuscript; Available in PMC 2016 Oct 4. (PMC5049588; doi:10.1016/j.agrformet.2015.08.268)
Supplement: Supplemental Tables [file NIHMS66319-supplement-Supplemental_Tables.xls]

## Sheet: Suppl.TableS1
	1986		1990		1993				2000				2003				2007
Resistance	alb	a	alb	a	alb	a			cep	a			cep	a			cep	a
	boris	a	boris	a	boris	a			boris	a	b		alb	a	b		boris	a	b
	born	a	born	a	born	a			alb	a	b		cil	a	b		alb	a	b
	cep	a	cep	a	cep	a			cil	a	b		boris	a	b		born	a	b
	cil	a	cil	a	cil	a			born	a	b		born	a	b		cil		b	c
	nord	a	nord	a	nord	a			nord		b		nord		b		nord			c
	1986		1990		1993				2000				2003				2007
Recovery	alb	a	alb	a	nord	a			nord	a			cil	a			nord	a
	boris	a	boris	a	born	a	b		cil	a	b		nord	a	b		cil	a	b
	born	a	born	a	alb	a	b		born	a	b		born	a	b	c	born	a	b
	cep	a	cep	a	cil	a	b		boris	a	b		cep	a	b	c	alb		b
	cil	a	cil	a	boris	a	b		alb		b		alb		b	c	boris		b	c
	nord	a	nord	a	cep		b		cep		b		boris		b	c	cep			c
	1986		1990		1993				2000				2003				2007
Resilience	alb	a	alb	a	alb	a			alb	a			cil	a			alb	a
	boris	a	boris	a	boris	a			boris	a			born	a			boris	a
	born	a	born	a	born	a			born	a			cep	a			born	a
	cep	a	cep	a	cep	a			cep	a			nord	a			cep	a
	cil	a	cil	a	cil	a			cil	a			alb	a	b		cil	a
	nord	a	nord	a	nord	a			nord	a			boris		b		nord	a
	1986		1990		1993				2000				2003				2007
rel. Resilience	alb	a	alb	a	nord	a			nord	a			cil	a			nord	a
	boris	a	boris	a	born	a	b		cil	a	b		nord	a	b		cil	a	b
	born	a	born	a	cil	a	b		born	a	b		born	a	b		born	a	b
	cep	a	cep	a	alb	a	b		boris	a	b		cep	a	b	c	alb	a	b
	cil	a	cil	a	boris	a	b		cep	a	b		alb		b	c	boris		b
	nord	a	nord	a	cep		b		alb		b		boris			c	cep		b

## Sheet: Suppl.TableS2
species	Res86	Res90	Res93	Res00	Res03	Res07	avg rank	CV
A. alba	6	1	2	5	5	5	4	0.5
A. borisii-regis	4	4	4	2	4	4	3.66667	0.222681
A. bornmuelleriana	3	3	3	3	3	3	3	0
A. cephalonica	5	5	5	6	6	6	5.5	0.0995859
A. cilicica	2	6	6	4	2	2	3.66667	0.536287
A. nordmanniana	1	2	1	1	1	1	1.16667	0.349927
	Rec86	Rec90	Rec93	Rec00	Rec03	Rec07	avg rank	CV
A. alba	4	4	4	1	1	3	2.83333	0.519515
A. borisii-regis	3	3	3	3	3	2	2.83333	0.144088
A. bornmuelleriana	6	2	5	4	4	4	4.16667	0.318998
A. cephalonica	1	1	1	2	2	1	1.33333	0.387298
A. cilicica	5	6	2	5	5	5	4.66667	0.29277
A. nordmanniana	2	5	6	6	6	6	5.16667	0.31008
	Rsl86	Rsl90	Rsl93	Rsl00	Rsl03	Rsl07	avg rank	CV
A. alba	5	1	2	2	1	4	2.5	0.657267
A. borisii-regis	3	4	6	1	2	6	3.66667	0.563343
A. bornmuelleriana	6	2	5	3	6	5	4.5	0.365148
A. cephalonica	4	5	1	5	4	3	3.66667	0.410603
A. cilicica	2	6	4	6	5	2	4.16667	0.440363
A. nordmanniana	1	3	3	4	3	1	2.5	0.489898
	rRsl86	rRsl90	rRsl93	rRsl00	rRsl03	rRsl07	avg rank	CV
A. alba	4	4	3	1	1	2	2.5	0.551362
A. borisii-regis	2	3	4	3	2	3	2.83333	0.265684
A. bornmuelleriana	6	1	5	4	4	5	4.16667	0.413376
A. cephalonica	3	2	1	2	3	1	2	0.447214
A. cilicica	5	5	2	5	5	4	4.33333	0.279475
A. nordmanniana	1	6	6	6	6	6	5.16667	0.395079

## Sheet: Suppl.TableS3
provenance	Res86	Res90	Res93	Res00	Res03	Res07	avg rank	CV
14	8	4	8	8	4	5	6.16667	0.331012
19	10	7	10	1	8	2	6.33333	0.620963
22	6	3	3	4	7	6	4.83333	0.356359
34	7	2	5	2	6	1	3.83333	0.647811
39	2	8	7	9	2	10	6.33333	0.553007
45	3	10	4	6	5	9	6.16667	0.451926
88	5	5	1	5	1	8	4.16667	0.651398
90	9	1	2	3	9	4	4.66667	0.75051
113	1	6	6	7	3	3	4.33333	0.539559
122	4	9	9	10	10	7	8.16667	0.283666
	Rec86	Rec90	Rec93	Rec00	Rec03	Rec07	avg rank	CV
14	3	3	3	2	2	4	2.83333	0.265684
19	1	7	1	9	1	10	4.83333	0.891498
22	7	6	8	4	10	8	7.16667	0.284824
34	8	2	6	10	9	7	7	0.404061
39	4	8	5	3	7	1	4.66667	0.553283
45	9	10	4	6	8	9	7.66667	0.293599
88	10	1	9	5	6	3	5.66667	0.607906
90	2	5	10	7	4	5	5.5	0.49793
113	5	4	7	8	3	6	5.5	0.340151
122	6	9	2	1	5	2	4.16667	0.73452
	Rsl86	Rsl90	Rsl93	Rsl00	Rsl03	Rsl07	avg rank	CV
14	3	4	7	9	2	2	4.5	0.640216
19	7	7	4	1	1	8	4.66667	0.673098
22	6	5	3	2	10	9	5.83333	0.546604
34	9	2	8	7	9	1	6	0.596285
39	1	8	6	8	5	7	5.83333	0.452476
45	5	10	2	6	8	10	6.83333	0.457341
88	10	3	1	5	3	5	4.5	0.684935
90	8	1	5	3	6	3	4.33333	0.577692
113	2	6	9	10	4	6	6.16667	0.485585
122	4	9	10	4	7	4	6.33333	0.431451
	rRsl86	rRsl90	rRsl93	rRsl00	rRsl03	rRsl07	avg rank	CV
14	2	3	4	8	2	1	3.33333	0.750999
19	1	7	1	4	1	9	3.83333	0.909933
22	7	6	6	2	10	8	6.5	0.409936
34	8	2	9	10	9	6	7.33333	0.401444
39	4	8	5	7	7	2	5.5	0.410603
45	9	10	2	6	8	10	7.5	0.410961
88	10	1	3	5	3	4	4.33333	0.71003
90	3	4	10	3	6	5	5.16667	0.51086
113	5	5	7	9	5	7	6.33333	0.257841
122	6	9	8	1	4	3	5.16667	0.592355

## Sheet: Suppl.TableS4
Art	RW	EW	LW	RD	ED	LD	MIND	MAXD	LWP
a. alba	2.327(1.103)	1.687(0.935)	0.641(0.261)	591.34(70.824)	446.68(41.29)	916.00(46.72)ab	316.32(47.54)	1106.17(46.54)ab	31.21(10.54)
A. borisii-regis	2.323(0.791)	1.664(0.699)	0.660(0.160)	591.87(66.26)	445.01(49.41)	913.13(66.89)ab	315.17(53.43)	1093.86(56.06)ab	31.61(8.14)
A. bornmülleriana	2.592(0.778)	1.993(0.662)	0.600(0.177)	557.82(38.10)	430.38(35.13)	926.77(46.76)ab	298.94(36.30)	1113.90(48.47)ab	25.20(5.04)
A. cephalonica	2.020(0.505)	1.490(0.416)	0.531(0.133)	595.06(78.43)	460.98(64.46)	952.09(10.80)b	334.98(51.70)	1131.49(12.82)b	27.90(4.82)
A. cilicica	2.084(0.643)	1.615(0.534)	0.470(0.118)	555.53(57.71)	447.98(53.17)	870.41(21.99)a	328.04(65.24)	1042.20(23.92)a	25.73(4.68)
A. nordmanniana	2.835(0.429)	2.172(0.391)	0.663(0.102)	536.93(25.61)	417.75(22.04)	897.43(44.33)ab	272.94(13.14)	1091.22(52.69)ab	24.71(3.97)
superscripts (a,b,…) indicate different groups found by pairwise posthoc comparisons

## Sheet: Suppl.TableS5
Provenance	RW	EW	LW	RD	ED	LD	MIND	MAXD	LWP
14	2.361(0.686)ab	1.694(0.557)	0.667(0.197)abc	588.78(42.35)	439.51(27.01)	945.38(51.89)	294.96(27.44)	1129.30(58.82)	29.51(5.90)ab
19	3.130(1.294)ab	2.425(1.036)	0.705(0.293)abc	536.20(57.52)	428.84(43.66)	884.11(68.80)	288.19(47.44)	1064.40(66.20)	23.84(4.97)a
22	2.029(1.029)ab	1.536(0.912)	0.493(0.156)abc	604.53(87.90)	463.70(71.05)	959.07(36.61)	338.71(72.76)	1134.84(48.15)	28.84(8.56)abc
34	1.844(0.812)ab	1.296(0.615)	0.549(0.239)abc	622.27(67.35)	470.64(65.68)	952.62(61.40)	342.34(81.13)	1132.45(77.94)	31.81(5.49)abc
39	2.876(1.063)a	2.096(0.915)	0.781(0.243)c	575.52(58.41)	426.08(39.30)	927.36(66.79)	305.41(39.22)	1107.36(61.13)	29.66(6.22)abc
45	1.152(0.607)b	0.809(0.525)	0.345(0.094)a	683.12(98.69)	525.58(84.44)	977.15(71.10)	398.27(93.85)	1132.14(78.27)	35.34(7.23)abc
88	1.858(0.711)ab	1.220(0.620)	0.638(0.148)abc	622.14(75.36)	442.92(51.24)	923.28(31.67)	327.83(62.11)	1117.37(38.58)	38.12(11.68)c
90	2.435(0.587)ab	1.815(0.515)	0.619(0.098)abc	567.76(46.50)	432.46(35.67)	934.21(59.71)	285.60(32.93)	1123.15(60.75)	27.16(4.95)ab
113	1.907(0.804)ab	1.380(0.675)	0.528(0.166)ab	634.31(59.15)	489.69(50.75)	958.71(50.35)	352.10(57.69)	1136.36(55.34)	31.17(6.06)abc
122	1.908(0.712)ab	1.259(0.537)	0.649(0.196)bc	627.00(45.56)	455.25(25.73)	939.31(47.82)	322.30(36.20)	1103.48(55.25)	35.55(5.51)bc
superscripts (a,b,…) indicate different groups found by pairwise posthoc comparisons
